# Supplementary material for: A Closed-Loop Approach to Fight Coronavirus: Early Detection and Subsequent Treatment
Source: Biosensors (Basel). 2022 Oct 20;12(10):900. doi: 10.3390/bios12100900 (PMC9599914; doi:10.3390/bios12100900)
Supplement: Supplementary file 1 [file biosensors-12-00900-s001.zip]

Archive with 1 entries (1 files):
- biosensors-1901047-supplementary.pdf
